# Supplementary material for: Long-Term Task- and Dopamine-Dependent Dynamics of Subthalamic Local Field Potentials in Parkinson’s Disease
Source: Brain Sci. 2016 Nov 29;6(4):57. doi: 10.3390/brainsci6040057 (PMC5187571; doi:10.3390/brainsci6040057)
Supplement: Supplementary file 1 [file brainsci-06-00057-s001.zip]

Archive with 3 entries (2 files):
- brainsci-148446-supplementary/brainsci-148446-figures S1-S4.docx
- brainsci-148446-supplementary/brainsci-148446-table S1.xlsx
- brainsci-148446-supplementary/
