# Supplementary material for: Long-Term Task- and Dopamine-Dependent Dynamics of Subthalamic Local Field Potentials in Parkinson’s Disease
Source: Brain Sci. 2016 Nov 29;6(4):57. doi: 10.3390/brainsci6040057 (PMC5187571; doi:10.3390/brainsci6040057)
Supplement: Supplementary file 1 [file brainsci-06-00057-s001.zip › brainsci-148446-supplementary/brainsci-148446-table S1.xlsx]

## Sheet: figure3_correlation
Table S1. The Pearson product-moment correlation coefficients and associated p-values for pairs of calculated PSDs to test for significant spectral correlation between STN-LFP recordings at different times. Bonferroni correction was applied when testing multiple pairs, α = 0.05/216 (~0.0002)). All but one channel pair (Subj 3. E8-E9) showed significant correlation between computed PSDs at all tim…
		Subj 1								Subj 2								Subj 3								Subj 4								Subj 5					Subj 6								Subj 7
		M06 vs M12	M03 vs M12	M03 vs M06	M01 vs M12	M01 vs M06	M01 vs M03			M06 vs M12	M03 vs M12	M03 vs M06	M01 vs M12	M01 vs M06	M01 vs M03			M06 vs M12	M03 vs M12	M03 vs M06	M01 vs M12	M01 vs M06	M01 vs M03			M06 vs M12	M03 vs M12	M03 vs M06	M01 vs M12	M01 vs M06	M01 vs M03			M01 vs M03	M01 vs M06	M03 vs M06			M06 vs M12	M03 vs M12	M03 vs M06	M01 vs M12	M01 vs M06	M01 vs M03			M01 vs M03	M01 vs M06	M03 vs M06
r_values	'E0_E1'	0.988657	0.979726	0.989214	0.990053	0.989235	0.989825			0.991449	0.986076	0.976126	0.979142	0.987235	0.974065			0.919341	0.962648	0.954488	0.983688	0.910312	0.938329			0.912442	0.791917	0.861932	0.79466	0.945877	0.899398			0.943667	0.866146	0.847819			0.979792	0.833333	0.887386	0.961337	0.980094	0.942606			0.990773	0.993669	0.995786
	'E1_E2'	0.971165	0.957744	0.99394	0.972702	0.994668	0.99283			0.972464	0.97839	0.988014	0.958564	0.972249	0.972114			0.942614	0.957125	0.928303	0.94914	0.95058	0.923295			0.686143	0.653032	0.990516	0.683581	0.968989	0.980035			0.972404	0.957701	0.906525			0.984888	0.933742	0.945371	0.974652	0.992923	0.935017			0.993282	0.964209	0.975512
	'E2_E3'	0.969462	0.930096	0.975883	0.971681	0.987403	0.962625			0.932207	0.953074	0.929294	0.894621	0.956406	0.915017			0.940442	0.862837	0.922246	0.969848	0.942598	0.867112			0.707746	0.522861	0.93095	0.620037	0.965187	0.974904			0.954158	0.916033	0.933273			0.98766	0.959662	0.97503	0.960651	0.985556	0.968539			0.98966	0.934679	0.93583
	'E8_E9'	0.97971	0.968826	0.987245	0.986015	0.988732	0.976265			0.990071	0.987103	0.978651	0.988443	0.993327	0.982803			0.915659	0.17794	0.120346	0.981097	0.894765	0.111662			0.966673	0.86308	0.940991	0.972283	0.968306	0.884067			0.993313	0.889113	0.858981			0.989883	0.967802	0.975529	0.956772	0.966934	0.994299			0.992671	0.991349	0.993648
	'E9_E10'	0.956291	0.930342	0.990859	0.975648	0.993518	0.978179			0.974884	0.979517	0.964442	0.963142	0.977475	0.948522			0.966556	0.946701	0.946406	0.925302	0.953162	0.91591			0.718795	0.779171	0.928922	0.790601	0.939798	0.918302			0.978436	0.937403	0.970617			0.950597	0.919559	0.994201	0.96155	0.997454	0.989782			0.983528	0.973136	0.980905
	'E10_E11'	0.978056	0.953214	0.987317	0.981312	0.994628	0.970939			0.940937	0.972659	0.923025	0.964984	0.974325	0.966729			0.877743	0.965936	0.844846	0.831993	0.959627	0.807521			0.926547	0.832838	0.937105	0.92919	0.972295	0.922513			0.984137	0.824341	0.835973			0.961575	0.949453	0.995574	0.960781	0.997108	0.996296			0.903313	0.799968	0.885999
p_values	'E0_E1'	1.29084e-199	1.39721e-169	3.16602e-202	2.00172e-206	2.52332e-202	3.00041e-205			2.88173e-214	5.34542e-189	3.72595e-161	4.08504e-168	1.70083e-193	6.80963e-157			3.34242e-99	3.52238e-138	4.27132e-128	8.21563e-181	6.49119e-94	1.0967e-112			4.14131e-95	2.50164e-53	9.59724e-73	6.0924e-54	2.72393e-119	3.18968e-88			2.90209e-117	3.03628e-74	4.61991e-68			9.47312e-170	1.00179e-63	1.14117e-82	2.04122e-136	1.58641e-170	2.55267e-116			2.52976e-210	7.05876e-230	4.95515e-251
	'E1_E2'	1.91419e-151	7.04428e-132	3.74319e-232	2.92131e-154	8.35891e-239	2.04029e-223			8.1838e-154	2.73585e-166	9.25665e-197	7.02995e-133	2.05041e-153	3.65127e-153			2.51217e-116	3.87748e-131	4.21569e-105	1.90635e-122	6.62344e-124	1.02377e-101			5.10648e-35	8.36698e-31	6.78728e-209	1.1329e-34	1.03846e-147	2.25817e-170			1.05716e-153	7.93539e-132	7.35094e-92			9.21493e-185	4.54406e-109	8.07001e-119	4.50832e-158	4.30262e-224	4.76777e-110			8.51983e-227	2.30431e-140	7.55947e-160
	'E2_E3'	1.68884e-148	2.25104e-106	1.2343e-160	2.26066e-152	3.50782e-194	3.78102e-138			6.46037e-108	1.54065e-126	8.42256e-106	6.20069e-86	2.73212e-130	1.34879e-96			1.898e-114	4.61488e-73	4.89482e-101	3.75984e-149	2.59551e-116	1.35374e-74			4.38247e-38	2.21298e-18	5.42624e-107	4.24689e-27	8.78497e-142	1.38229e-158			9.96654e-128	3.39089e-97	1.0292e-108			2.97828e-195	2.99919e-134	7.59232e-159	1.61477e-135	4.22412e-187	5.68789e-147			2.06124e-204	8.71294e-110	1.10522e-110
	'E8_E9'	1.53195e-169	1.93075e-147	1.54283e-193	8.99803e-189	5.8537e-200	1.86446e-161			1.61481e-206	5.79965e-193	6.44599e-167	1.20547e-198	3.84544e-227	4.4297e-178			5.6501e-97	0.00550415	0.061589	3.40639e-173	5.30796e-86	0.0830086			5.12847e-144	3.78936e-73	6.46494e-115	1.77704e-153	1.35921e-146	3.02668e-81			4.8939e-227	1.98907e-83	1.00742e-71			1.51547e-205	8.76878e-146	6.94432e-160	1.01674e-130	2.02486e-144	2.53392e-235			2.8141e-222	1.15771e-213	1.05317e-229
	'E9_E10'	3.72132e-130	1.49543e-106	8.34952e-211	3.89974e-160	1.19129e-228	8.68474e-166			1.51912e-158	4.72151e-169	1.06637e-140	7.34885e-139	3.75658e-164	7.82182e-122			7.74718e-144	4.54271e-120	8.64363e-120	4.80325e-103	1.23745e-126	4.0117e-97			9.17973e-40	1.35361e-50	1.54452e-105	4.88956e-53	6.6403e-114	1.45669e-98			2.12842e-166	6.19207e-112	1.76833e-150			6.36693e-124	2.44703e-99	1.93498e-234	1.06517e-136	2.94695e-277	4.99821e-205			2.63751e-180	4.39739e-155	1.12953e-172
	'E10_E11'	1.68776e-165	1.0859e-126	7.83827e-194	8.76442e-174	2.04752e-238	4.80238e-151			7.19847e-115	3.53204e-154	1.53514e-101	1.74521e-141	2.05921e-157	4.20337e-144			1.19302e-78	6.75513e-143	3.89609e-67	2.40222e-63	3.31977e-134	6.01528e-57			6.90405e-104	1.38537e-63	1.07591e-111	9.98061e-106	1.68346e-153	3.2957e-101			2.97197e-182	3.07386e-61	1.74634e-64			9.88671e-137	9.26952e-123	1.72582e-248	1.09521e-135	1.29162e-270	9.59367e-258			3.47256e-90	3.72319e-55	4.54367e-82
a	0.000231481							Stable Channel								Stable Channel								Stable Channel								Stable Channel					Stable Channel								Stable Channel
Significance	'E0_E1'	TRUE	TRUE	TRUE	TRUE	TRUE	TRUE	TRUE		TRUE	TRUE	TRUE	TRUE	TRUE	TRUE	TRUE		TRUE	TRUE	TRUE	TRUE	TRUE	TRUE	TRUE		TRUE	TRUE	TRUE	TRUE	TRUE	TRUE	TRUE		TRUE	TRUE	TRUE	TRUE		TRUE	TRUE	TRUE	TRUE	TRUE	TRUE	TRUE		TRUE	TRUE	TRUE
	'E1_E2'	TRUE	TRUE	TRUE	TRUE	TRUE	TRUE	TRUE		TRUE	TRUE	TRUE	TRUE	TRUE	TRUE	TRUE		TRUE	TRUE	TRUE	TRUE	TRUE	TRUE	TRUE		TRUE	TRUE	TRUE	TRUE	TRUE	TRUE	TRUE		TRUE	TRUE	TRUE	TRUE		TRUE	TRUE	TRUE	TRUE	TRUE	TRUE	TRUE		TRUE	TRUE	TRUE
	'E2_E3'	TRUE	TRUE	TRUE	TRUE	TRUE	TRUE	TRUE		TRUE	TRUE	TRUE	TRUE	TRUE	TRUE	TRUE		TRUE	TRUE	TRUE	TRUE	TRUE	TRUE	TRUE		TRUE	TRUE	TRUE	TRUE	TRUE	TRUE	TRUE		TRUE	TRUE	TRUE	TRUE		TRUE	TRUE	TRUE	TRUE	TRUE	TRUE	TRUE		TRUE	TRUE	TRUE
	'E8_E9'	TRUE	TRUE	TRUE	TRUE	TRUE	TRUE	TRUE		TRUE	TRUE	TRUE	TRUE	TRUE	TRUE	TRUE		TRUE	FALSE	FALSE	TRUE	TRUE	FALSE	FALSE		TRUE	TRUE	TRUE	TRUE	TRUE	TRUE	TRUE		TRUE	TRUE	TRUE	TRUE		TRUE	TRUE	TRUE	TRUE	TRUE	TRUE	TRUE		TRUE	TRUE	TRUE
	'E9_E10'	TRUE	TRUE	TRUE	TRUE	TRUE	TRUE	TRUE		TRUE	TRUE	TRUE	TRUE	TRUE	TRUE	TRUE		TRUE	TRUE	TRUE	TRUE	TRUE	TRUE	TRUE		TRUE	TRUE	TRUE	TRUE	TRUE	TRUE	TRUE		TRUE	TRUE	TRUE	TRUE		TRUE	TRUE	TRUE	TRUE	TRUE	TRUE	TRUE		TRUE	TRUE	TRUE
	'E10_E11'	TRUE	TRUE	TRUE	TRUE	TRUE	TRUE	TRUE		TRUE	TRUE	TRUE	TRUE	TRUE	TRUE	TRUE		TRUE	TRUE	TRUE	TRUE	TRUE	TRUE	TRUE		TRUE	TRUE	TRUE	TRUE	TRUE	TRUE	TRUE		TRUE	TRUE	TRUE	TRUE		TRUE	TRUE	TRUE	TRUE	TRUE	TRUE	TRUE		TRUE	TRUE	TRUE
[truncated: 1 more columns]
